# Supplementary material for: Double-Edged Effects of Social Strategies on the Well-Being of Autistic People: Impact of Self-Perceived Effort and Efficacy
Source: Brain Sci. 2024 Sep 25;14(10):962. doi: 10.3390/brainsci14100962 (PMC11506214; doi:10.3390/brainsci14100962)
Supplement: Supplementary file 1 [file brainsci-14-00962-s001.zip]

Archive with 1 entries (1 files):
- brainsci-3195316-supplementary.pdf
